# Supplementary material for: Drosophila Models Reveal Properties of Mutant Lamins That Give Rise to Distinct Diseases
Source: Cells. 2023 Apr 12;12(8):1142. doi: 10.3390/cells12081142 (PMC10136830; doi:10.3390/cells12081142)
Supplement: Supplementary file 1 [file cells-12-01142-s001.zip]

Archive with 1 entries (1 files):
- cells-2212235-supplementary.pdf
